# Supplementary material for: Nanoalgosomes: Introducing extracellular vesicles produced by microalgae
Source: J Extracell Vesicles. 2021 Apr 27;10(6):e12081. doi: 10.1002/jev2.12081 (PMC8077145; doi:10.1002/jev2.12081)
Supplement: Supplementary file 1 — Supporting information. [file JEV2-10-e12081-s001.zip]

Archive with 3 entries (3 files):
- jev212081-sup-0001-SuppMat.pdf
- jev212081-sup-0002-SuppMat.pdf
- jev212081-sup-0003-SuppMat.pdf
